# Supplementary material for: Hf Doping Boosts the Excellent Activity and Durability of Fe-N-C Catalysts for Oxygen Reduction Reaction and Li-O2 Batteries
Source: Nanomaterials (Basel). 2024 Dec 13;14(24):2003. doi: 10.3390/nano14242003 (PMC11728555; doi:10.3390/nano14242003)
Supplement: Supplementary file 1 [file nanomaterials-14-02003-s001.zip]

Archive with 1 entries (1 files):
- nanomaterials-3365130-supplementary.pdf
